# Supplementary material for: Exact Hybrid Particle/Population Simulation of Rule-Based Models of Biochemical Systems
Source: PLoS Comput Biol. 2014 Apr 3;10(4):e1003544. doi: 10.1371/journal.pcbi.1003544 (PMC3974646; doi:10.1371/journal.pcbi.1003544)
Supplement: Text S2 — Complete BNGL file for the simple receptor activation model of Fig. 3 (receptor_activation.bngl). (TXT) [file pcbi.1003544.s004.txt]

## receptor_activation.bngl
##
## Simple example model for illustration of HPP method.
##
## This model is a simplified variant of the EGF receptor activation model in:
##   ML Blinov, JR Faeder, B Goldstein, WS Hlavacek.
##   "A network model of early events in epidermal growth factor
##     receptor signaling that accounts for combinatorial complexity."
##   BioSystems 83, 136-151 (2006).

begin model
begin parameters 
    # fraction of cell, no units
    f      0.10
    # Avogadro's number, /mol
    NA     6.0221e23
    # Volume, liters
    V      1e-12*f
    # initial species counts
    L0     500e-9*NA*V
    R0     100e-9*NA*V
    A0     100e-9*NA*V
    B0     100e-9*NA*V
    C0     100e-9*NA*V
    BC0    100e-9*NA*V
    # rate constants, units /s
    kp1    10e6/(NA*V)
    km1    1.0
    k2     1.0
    k3     1.0 
    kp4    10e6/(NA*V)
    km4    1.0
    kp5    10e6/(NA*V)
    km5    1.0
    kp6    10e6/(NA*V)
    km6    1.0
    k7     1.0
    k8     1.0
    kp9    10e6/(NA*V)
    km9    1.0
end parameters
begin molecule types
    L(r)              # ligand molecule
    R(l,a~0~P,b~0~P)  # transmembrane receptor
    A(r,b~0~P)        # cytosolic mediator A
    B(r,c)            # cytosolic mediator B
    C(b)              # cytosolic mediator C
end molecule types
begin seed species
    L(r)               L0
    R(l,a~0,b~0)       R0
    A(r,b~0)           A0
    B(r,c)             B0
    C(b)               C0
    B(r,c!1).C(b!1)    BC0
end seed species
begin observables
    Molecules    LR      L(r!1).R(l!1)
    Molecules    Rp      R(a~P!?)  R(b~P!?)
    Molecules    Ap      A(b~P!?)
    Molecules    RC      R(b~P!1).B(r!1,c!2).C(b!2)  R(a~P!1).A(r!1,b~P!2).B(r!2,c!3).C(b!3)
    # total counts (conserved)
    Molecules    Ltot    L()
    Molecules    Rtot    R()
    Molecules    Atot    A()
    Molecules    Btot    B()
    Molecules    Ctot    C()
end observables
begin reaction rules
    # ligand receptor binding
    L(r) + R(l)  <->  L(r!1).R(l!1)    kp1, km1
    # ligand induced receptor phosphorylation
    L(r!1).R(l!1,a~0)  ->  L(r!1).R(l!1,a~P)    k2
    L(r!1).R(l!1,b~0)  ->  L(r!1).R(l!1,b~P)    k2
    # receptor dephosphorylation
    R(a~P)  ->  R(a~0)    k3
    R(b~P)  ->  R(b~0)    k3
    # phosphorylated receptor binding A
    R(a~P) + A(r)  <->  R(a~P!1).A(r!1)    kp4, km4
    # phosphorylated receptor binding B
    R(b~P) + B(r)  <->  R(b~P!1).B(r!1)    kp5, km5
    # B binding C
    B(c) + C(b)  <->  B(c!1).C(b!1)    kp6, km6
    # bound A phosphorylation
    R(a~P!1).A(r!1,b~0)  ->  R(a~P!1).A(r!1,b~P)    k7
    # A dephosphorylation
    A(b~P)  ->  A(b~0)    k8
    # phosphorylated A binding B
    A(b~P) + B(r)  <->  A(b~P!1).B(r!1)  kp9, km9
end reaction rules
end model
