# Supplementary material for: Exact Hybrid Particle/Population Simulation of Rule-Based Models of Biochemical Systems
Source: PLoS Comput Biol. 2014 Apr 3;10(4):e1003544. doi: 10.1371/journal.pcbi.1003544 (PMC3974646; doi:10.1371/journal.pcbi.1003544)
Supplement: Text S3 — HPP configuration file for the simple receptor activation model, including population mapping rules and instructions for executing NFsim and HPP simulations (run_receptor_activation.bngl). (TXT) [file pcbi.1003544.s005.txt]

# run_receptor_activation.bngl
# load and run receptor_activation model using NF and HPP methods
version("2.2.4+")
setModelName("receptor_activation")
readFile({file=>"receptor_activation.bngl",allow_actions=>0})

# configure HPP
begin parameters
    # fraction of cell to simulate
    f  0.01
    # population lumping rate, /s
    k_lump    10000
end parameters
begin population maps
    L(r)                         -> P1()  k_lump
    A(r,b~0)                     -> P2()  k_lump
    A(r,b~P)                     -> P3()  k_lump
    A(r,b~P!1).B(r!1,c)          -> P4()  k_lump
    A(r,b~P!1).B(r!1,c!2).C(b!2) -> P5()  k_lump
    B(r,c)                       -> P6()  k_lump
    B(r,c!1).C(b!1)              -> P7()  k_lump
    C(b)                         -> P8()  k_lump
end population maps

# actions:
saveConcentrations()
# simulate with NFsim
simulate_nf({ suffix=>"nf", t_end=>40, n_steps=>120, gml=>1000000, verbose=>1 })
# generate partial network and simulate with HPP
resetConcentrations()
generate_hybrid_model({ suffix=>"hpp", overwrite=>1, verbose=>1, execute=>1,\
                        actions=>["simulate_nf({ suffix=>\"nf\", t_end=>40, n_steps=>120, gml=>1000000, verbose=>1 })"] })
