# Supplementary material for: Exact Hybrid Particle/Population Simulation of Rule-Based Models of Biochemical Systems
Source: PLoS Comput Biol. 2014 Apr 3;10(4):e1003544. doi: 10.1371/journal.pcbi.1003544 (PMC3974646; doi:10.1371/journal.pcbi.1003544)
Supplement: Text S6 — HPP configuration file for the TLBR model (run_tlbr.bngl). (TXT) [file pcbi.1003544.s008.txt]

# run_tlbr.bngl
# load and run TLBR model using NF and HPP methods
version("2.2.4+")
setModelName("tlbr")
readFile({file=>"tlbr.bngl",allow_actions=>0})

# configure HPP
begin parameters
    # fraction of cell to simulate
    f  0.001
    # population lumping rate, /s
    k_lump    10000
end parameters
begin population maps
    L(r,r,r) -> X0001()  k_lump
    R(l,l)   -> X0002()  k_lump
end population maps

# actions:
saveConcentrations()
# simulate with NFsim
simulate_nf({ suffix=>"nf", t_end=>500, n_steps=>100, gml=>10000000, complex=>1, get_final_state=>0 })
# generate partial network and simulate with HPP
resetConcentrations()
generate_hybrid_model({ suffix=>"hpp", overwrite=>1, verbose=>1, execute=>1,\
                        actions=>["simulate_nf({ t_end=>500, n_steps=>100, gml=>10000000, complex=>1 })"] })
