# Supplementary material for: Exact Hybrid Particle/Population Simulation of Rule-Based Models of Biochemical Systems
Source: PLoS Comput Biol. 2014 Apr 3;10(4):e1003544. doi: 10.1371/journal.pcbi.1003544 (PMC3974646; doi:10.1371/journal.pcbi.1003544)
Supplement: Text S8 — BNGL file for the Actin model (actin_simple.bngl). (TXT) [file pcbi.1003544.s010.txt]

#  actin_simple.bngl
#  Simple model of steady state Actin assembly and disassembly by ADF/cofilin
#
#  Based on:
#    J Roland, J Berro, A Michelot, L Blanchoin, and JL Martiel.
#    "Stochastic Severing of Actin Filaments by Actin Depolymerizing Factor/Cofilin
#      Controls the Emergence of a Steady Dynamical Regime".
#    Biophysical Journal 94, 2082–2094 (2008).
#
#  This rule-based adaptation appears in:
#    MW Sneddon, JR Faeder, and T Emonet.
#    "Efficient modeling, simulation and coarse-graining of biological complexity with NFsim".
#    Nature Methods 8, 177–183 (2011).
begin model
begin parameters
    f      0.01       # fraction of cell
    Vol    (f*1e-12)  # Reaction volume, in Liters              
    NA     6.02e23    # Avogadros number

    #############################################
    # Starting concentrations of Actin and ADF/cofilin
    ActinConc   1e-6*(Vol*NA)  # 1uM
    ADFconc     1e-6*(Vol*NA)  # 1uM

    #############################################
    # Actin assembly reactions, rates from Pollard 1986 J. Cell Biol 103:2747-54
    kOn_barbed_ATP      11.6e6/(NA*Vol)     # 11.6/uM/s
    kOff_barbed_ATP     1.4                 # 1.4/s
    kOff_barbed_ADP     7.2                 # 7.2/s

    kOn_pointed_ATP     1.3e6/(NA*Vol)      # 1.3/uM/s
    kOff_pointed_ATP    0.8                 # 0.8/s
    kOff_pointed_ADP    0.27                # 0.27/s
  
    #############################################
    # ADF/cofilin binding reactions to actin filaments
    # taken from Roland, et al 2008 Biophys J. 94:2082-94
    kOnADF       0.0085e6/(NA*Vol)    # 0.0085/uM/s, first binding event
    kOffADF      0.005                # 0.005/s
    kOnADF_coop  0.075e6/(NA*Vol)     # 0.075/uM/s, cooperative binding event

    ##############################################
    # ATP hydrolysis and phosphate release
    # taken from Roland, et al 2008 Biophys J. 94:2082-94
    kHydrolysis    0.3     # per second (r1)
    kPiRelease     0.0019  # per second (r2 initial)
    kPiReleaseADF  0.035   # per second (r2)

    ##############################################
    # Rate of severing by two adjacent ADF/cofilin decorated subunits
    # taken from Roland, et al 2008 Biophys J. 94:2082-94
    kSevering  0.012
end parameters
begin molecule types
    ## Actin molecules contain barbed and pointed ends that can bind other
    ## Actin molecules, a site that can be loaded with ATP, ADP-Pi or ADP,
    ## a site that can bind ADF/cofilin named D, and a capping site that
    ## can be open or capped
    Actin(barbed,pointed,p~ATP~ADPp~ADP,d,c~CAPPED~OPEN) 
    
    ##  ADF/cofilin simply has a binding site for Actin
    ADF(a)
end molecule types
begin species
    # The pool of free Actin monomer agents
    Actin(barbed,pointed,p~ATP,d,c~OPEN)  ActinConc

    # The pool of free ADF/cofilin agents
    ADF(a)  ADFconc
    
    # Seed nucleation site for the polymer to start growth.  This
    # ensures that only one polymer starts forming per simulation. You
    # could increase the seeds and simulate multiple filaments at the
    # same time if you want
    Actin(barbed,pointed!1,p~ATP,d,c~OPEN).Actin(barbed!1,pointed,p~ATP,d,c~OPEN)  100*f
end species
begin observables
    Molecules  Polymers               Actin(pointed,barbed!0).Actin(pointed!0)
    Molecules  ActinMonomer           Actin(barbed,pointed)
    Molecules  ActinMonomerAvailable  Actin(barbed,pointed,p~ATP,d,c~OPEN)
    Molecules  ActinSubunit           Actin(barbed!+,pointed!+)
    Molecules  ActinSubunit_ATP       Actin(barbed!+,pointed!+,p~ATP)
    Molecules  ActinSubunit_ADPp      Actin(barbed!+,pointed!+,p~ADPp)
    Molecules  ActinSubunit_ADP       Actin(barbed!+,pointed!+,p~ADP)
    Molecules  ActinBarbedEnd         Actin(barbed,pointed!+)
    Molecules  ActinPointedEnd        Actin(barbed!+,pointed)
    Molecules  Actin_ADF              Actin(barbed!+,pointed!+,d!1)
    Molecules  ActinCapped            Actin(c~CAPPED)
    Molecules  ActinTotal             Actin()
    Molecules  ADFfree                ADF(a)
    Molecules  ADFtotal               ADF()   
end observables
begin functions
    #############################################
    # These functions are used to create Actin and ADF/cofilin as needed, if
    # the levels fall below the predefined threshold.  The way to read these
    # statements is IF([condition], Then set rate to 1000, otherwise set rate to 0)
    # Setting the rate to 1000 ensures extra monomers are generated near instantly.
    ActinGeneratorRate() = if(ActinMonomerAvailable<ActinConc,100000*f,0)
    ADFGeneratorRate()   = if(ADFfree<ADFconc,100000*f,0)
end functions
begin reaction rules
    #############################################
    # ELONGATION REACTIONS (barbed end)
    ###### MONOMER ###### + #### FILAMENT ################
    Actin(barbed,pointed)  +  Actin(barbed,pointed!+,c~OPEN)         ->  Actin(barbed,pointed!0).Actin(barbed!0,pointed!+,c~OPEN)        kOn_barbed_ATP
    Actin(barbed,pointed!0,p~ATP,c~OPEN).Actin(barbed!0,pointed!+)   ->  Actin(barbed,pointed,p~ATP,c~OPEN)  +  Actin(barbed,pointed!+)  kOff_barbed_ATP
    Actin(barbed,pointed!0,p~ADPp,c~OPEN).Actin(barbed!0,pointed!+)  ->  Actin(barbed,pointed,p~ADPp,c~OPEN) +  Actin(barbed,pointed!+)  kOff_barbed_ADP
    Actin(barbed,pointed!0,p~ADP,c~OPEN).Actin(barbed!0,pointed!+)   ->  Actin(barbed,pointed,p~ADP,c~OPEN)  +  Actin(barbed,pointed!+)  kOff_barbed_ADP

    #############################################
    # ELONGATION REACTIONS (pointed end)
    ###### FILAMENT ############## + #### MONOMER ########
    Actin(barbed!+,pointed,c~OPEN)  +  Actin(barbed,pointed)         ->  Actin(barbed!+,pointed!1,c~OPEN).Actin(barbed!1,pointed)         kOn_pointed_ATP
    Actin(barbed!+,pointed!1).Actin(barbed!1,pointed,p~ATP,c~OPEN)   ->  Actin(barbed!+,pointed)  +  Actin(barbed,pointed,p~ATP,c~OPEN)   kOff_pointed_ATP
    Actin(barbed!+,pointed!1).Actin(barbed!1,pointed,p~ADPp,c~OPEN)  ->  Actin(barbed!+,pointed)  +  Actin(barbed,pointed,p~ADPp,c~OPEN)  kOff_pointed_ADP
    Actin(barbed!+,pointed!1).Actin(barbed!1,pointed,p~ADP,c~OPEN)   ->  Actin(barbed!+,pointed)  +  Actin(barbed,pointed,p~ADP,c~OPEN)   kOff_pointed_ADP
    
    #############################################
    # ATP HYDROLYSIS REACTIONS
    # first order ATP hydrolysis reactions, with the phosphate dissassociation
    # rate dependent on the presence of a bound ADF on the filament.
    # Notice how we can declare molecules are connected to each other without
    # explicitly giving the site that connects them. This is valid syntax in BNGL
    # (although it cannot be currently handled in other platforms like kappa).  It
    # can make NFsim run slower, but here it is ok. See the user manual for details
    # regarding the "Connected-to" syntax.
    Actin(p~ATP).Actin()   ->  Actin(p~ADPp).Actin()  kHydrolysis
    Actin(p~ADPp).Actin()  ->  Actin(p~ADP).Actin()  kPiRelease 
    Actin(p~ADPp,d).ADF()  ->  Actin(p~ADP,d).ADF()   kPiReleaseADF-kPiRelease
  
    #############################################  
    ### ADF/COFILIN BINDING REACTIONS
    # initial binding of ADF/cofilin, requires neighboring Actin subunits to be free of ADF
    Actin(p~ADP,d,barbed!1,pointed!2).Actin(pointed!1,d).Actin(barbed!2,d)  +  ADF(a)      \
    ->  Actin(p~ADP,d!3,barbed!1,pointed!2).Actin(pointed!1,d).Actin(barbed!2,d).ADF(a!3)  kOnADF
  
    # cooperative binding of ADF/cofilin to neighboring subunits, either through the
    # barbed end or through the pointed end - we need one rule for each
    Actin(d!+,pointed!1).Actin(p~ADP,d,barbed!1,pointed!+)  +  ADF(a)  ->  Actin(d!+,pointed!1).Actin(p~ADP,d!2,barbed!1,pointed!+).ADF(a!2)  kOnADF_coop
    Actin(p~ADP,d,barbed!+,pointed!1).Actin(d!+,barbed!1)   +  ADF(a)  ->  Actin(p~ADP,d!2,barbed!+,pointed!1).Actin(d!+,barbed!1).ADF(a!2)   kOnADF_coop
   
    #Unbinding of ADF
    Actin(d!0).ADF(a!0)  ->  Actin(d) + ADF(a)  kOffADF

    #############################################  
    ### SEVERING REACTIONS
    # severing reaction that also immediately caps the barbed end of the fragment 
    # so that it can be discarded, an assumption of the original Roland model
    Actin(d!+,pointed!0).Actin(d!+,barbed!0,c~OPEN)  ->  Actin(d!+,pointed) + Actin(d!+,barbed,c~CAPPED)  kSevering

    #############################################  
    ### RECYCLING REACTIONS
    # recycling reactions that discard CAPPED fragments, and add to the pool of free
    # Actin monomers to maintain Actin concentration in the volume and free ADF to
    # maintain the correct free ADF conncentration
   
    # Here we add new Actin and ADF molecules to replace those that are depleted
    0  ->  Actin(barbed,pointed,p~ATP,d,c~OPEN)  ActinGeneratorRate()
    0  ->  ADF(a)                                ADFGeneratorRate()
   
    # Delete fragments that are capped and anything we can't use anymore
    Actin(c~CAPPED)               ->  0  10000
    Actin(barbed,pointed,p~ADP)   ->  0  10000
    Actin(barbed,pointed,p~ADPp)  ->  0  10000
end reaction rules
end model
