# Supplementary material for: Exact Hybrid Particle/Population Simulation of Rule-Based Models of Biochemical Systems
Source: PLoS Comput Biol. 2014 Apr 3;10(4):e1003544. doi: 10.1371/journal.pcbi.1003544 (PMC3974646; doi:10.1371/journal.pcbi.1003544)
Supplement: Text S9 — HPP configuration file for the Actin model (run_actin_simple.bngl). (TXT) [file pcbi.1003544.s011.txt]

# run_actin_simple.bngl
# load and run simple ACTIN model using NF and HPP methods
version("2.2.4+")
setModelName("actin_simple")
readFile({file=>"actin_simple.bngl",allow_actions=>0})

# configure HPP
begin parameters
    # fraction of cell to simulate
    f  0.01
    # population lumping rate, /s
    k_lump    10000
end parameters
begin population maps
    ADF(a) -> X0001()  k_lump
    Actin(barbed,pointed,p~ATP,d,c~OPEN) -> X0002()  k_lump
end population maps

# actions:
saveConcentrations()
# simulate with NFsim
simulate_nf({ suffix=>"nf", t_end=>1000, n_steps=>200, gml=>10000000, complex=>0 })
# generate partial network and simulate with HPP
resetConcentrations()
generate_hybrid_model({ suffix=>"hpp", overwrite=>1, verbose=>1, execute=>1,\
                        actions=>["simulate_nf({ t_end=>1000, n_steps=>200, gml=>10000000, complex=>0 })"] })
