# Supplementary material for: Exact Hybrid Particle/Population Simulation of Rule-Based Models of Biochemical Systems
Source: PLoS Comput Biol. 2014 Apr 3;10(4):e1003544. doi: 10.1371/journal.pcbi.1003544 (PMC3974646; doi:10.1371/journal.pcbi.1003544)
Supplement: Text S13 — HPP version of the model with free ligand treated as the only population species (fceri_gamma2_hpp1.bngl). (TXT) [file pcbi.1003544.s015.txt]

# fceri_gamma2_hpp1.bngl
# Created by BioNetGen 2.2.4
version("2.2.4+")

begin model
begin parameters
  NA            6.0221e23
  PI            3.1415927
  vol_cell      1e-12
  cell_density  1e9
  Rec_cell      4e5
  Lyn_cell      3e4
  Syk_cell      4e5
  Lig_conc      10e-9
  f             0.001
  Vec           (1/cell_density)*f
  Vcp           vol_cell*f
  Lig_tot       (Lig_conc*NA)*Vec
  Rec_tot       Rec_cell*f
  Lyn_tot       Lyn_cell*f
  Syk_tot       Syk_cell*f
  kp1           (8e4/NA)/Vec
  km1           0
  kp2           (1.51e8/NA)/Vcp
  km2           0
  kpL           (3.01e7/NA)/Vcp
  kmL           20.0
  kpLs          (3.01e7/NA)/Vcp
  kmLs          0.12
  kpS           (3.61e7/NA)/Vcp
  kmS           0.13
  kpSs          6e-2
  kmSs          0.13
  pLb           30
  pLbs          100
  pLg           1
  pLgs          3
  pLS           30
  pLSs          100
  pSS           100
  pSSs          200
  dm            20
  dc            20
  k_lump        10000
  kp1_1         2*((8e4/NA)/Vec)
end parameters
begin molecule types
  Lyn(U,SH2)                 
  Lig(l,l)                   
  X0001()                      population
  Syk(tSH2,l~Y~pY,a~Y~pY)    
  Rec(a,b~Y~pY,g~Y~pY,g~Y~pY)
end molecule types
begin observables
  Molecules LynFree Lyn(U,SH2)
  Molecules RecMon Rec(a) Rec(a!1).Lig(l!1,l)
  Molecules RecDim Rec(a!1).Lig(l!1,l!2).Rec(a!2)
  Molecules RecPbeta Rec(b~pY!?)
  Molecules RecPgamma Rec(g~pY!?)
  Molecules RecSyk Rec(g~pY!1).Syk(tSH2!1)
  Molecules RecSykPS Rec(g~pY!1).Syk(tSH2!1,a~pY)
  Molecules SykTest Syk()
  Molecules LynTest Lyn()
  Molecules RecTest Rec()
  Molecules LigTest Lig() X0001()
end observables
begin species
  X0001() Lig_tot
  Lyn(SH2,U) Rec_tot
  Syk(a~Y,l~Y,tSH2) Lyn_tot
  Rec(a,b~Y,g~Y,g~Y) Syk_tot
end species
begin reaction rules
  Rule1_v1:  Rec(a) + X0001() -> Lig(l!1,l).Rec(a!1)  kp1_1
  Rule1r_v1:  Lig(l!1,l).Rec(a!1) -> Rec(a) + X0001()  km1 DeleteMolecules
  Rule2_v1:  Rec(a) + Lig(l!+,l) -> Lig(l!+,l!1).Rec(a!1)  kp2
  Rule2r_v1:  Lig(l%T1!1,l!+).Rec(a!1) -> Rec(a) + Lig(l!+,l%T1)  km2
  Rule3_v1:  Rec(b~Y) + Lyn(SH2,U) -> Lyn(SH2,U!1).Rec(b~Y!1)  kpL
  Rule3r_v1:  Lyn(SH2,U!1).Rec(b~Y!1) -> Rec(b~Y) + Lyn(SH2,U)  kmL
  Rule4_v1:  Lig(l!1,l!2).Lyn(SH2,U!3).Rec(a!2,b~Y!3).Rec(a!1,b~Y) -> Lig(l!1,l!2).Lyn(SH2,U!3).Rec(a!2,b~Y!3).Rec(a!1,b~pY)  pLb
  Rule5_v1:  Lig(l!1,l!2).Lyn(SH2,U!3).Rec(a!2,b~Y!3).Rec(a!1,g~Y) -> Lig(l!1,l!2).Lyn(SH2,U!3).Rec(a!2,b~Y!3).Rec(a!1,g~pY)  pLg
  Rule6_v1:  Rec(b~pY) + Lyn(SH2,U) -> Lyn(SH2!1,U).Rec(b~pY!1)  kpLs
  Rule6r_v1:  Lyn(SH2!1,U).Rec(b~pY!1) -> Rec(b~pY) + Lyn(SH2,U)  kmLs
  Rule7_v1:  Lig(l!1,l!2).Lyn(SH2!3,U).Rec%T6(a!1,b~Y).Rec(a!2,b~pY!3) -> Lig(l!1,l!2).Lyn(SH2!3,U).Rec(a!2,b~pY!3).Rec%T6(a!1,b~pY)  pLbs
  Rule8_v1:  Lig(l!1,l!2).Lyn(SH2!3,U).Rec(a!2,b~pY!3).Rec(a!1,g~Y) -> Lig(l!1,l!2).Lyn(SH2!3,U).Rec(a!2,b~pY!3).Rec(a!1,g~pY)  pLgs
  Rule9_v1:  Rec(g~pY) + Syk(tSH2) -> Rec(g~pY!1).Syk(tSH2!1)  kpS
  Rule9r_v1:  Rec(g~pY!1).Syk(tSH2!1) -> Rec(g~pY) + Syk(tSH2)  kmS
  Rule10_v1:  Lig(l!1,l!2).Lyn(SH2,U!3).Rec(a!2,b~Y!3).Rec(a!1,g~pY!4).Syk(l~Y,tSH2!4) -> Lig(l!1,l!2).Lyn(SH2,U!3).Rec(a!2,b~Y!3).Rec(a!1,g~pY!4).Syk(l~pY,tSH2!4)  pLS
  Rule11_v1:  Lig(l!1,l!2).Lyn(SH2!3,U).Rec(a!2,b~pY!3).Rec(a!1,g~pY!4).Syk(l~Y,tSH2!4) -> Lig(l!1,l!2).Lyn(SH2!3,U).Rec(a!2,b~pY!3).Rec(a!1,g~pY!4).Syk(l~pY,tSH2!4)  pLSs
  Rule12_v1:  Lig(l!1,l!2).Rec(a!2,g~pY!3).Rec(a!1,g~pY!4).Syk(a~Y,tSH2!3).Syk(a~Y,tSH2!4) -> Lig(l!1,l!2).Rec(a!2,g~pY!3).Rec(a!1,g~pY!4).Syk(a~Y,tSH2!3).Syk(a~pY,tSH2!4)  pSS
  Rule13_v1:  Lig(l!1,l!2).Rec(a!2,g~pY!3).Rec(a!1,g~pY!4).Syk(a~Y,tSH2!4).Syk(a~pY,tSH2!3) -> Lig(l!1,l!2).Rec(a!2,g~pY!3).Rec(a!1,g~pY!4).Syk(a~pY,tSH2!4).Syk(a~pY,tSH2!3)  pSSs
  Rule14_v1:  Rec(b~pY) -> Rec(b~Y)  dm
  Rule15_v1:  Rec(g~pY) -> Rec(g~Y)  dm
  Rule16_v1:  Syk(l~pY,tSH2!+) -> Syk(l~Y,tSH2!+)  dm
  Rule17_v1:  Syk(a~pY,tSH2!+) -> Syk(a~Y,tSH2!+)  dm
  Rule18_v1:  Syk(l~pY,tSH2) -> Syk(l~Y,tSH2)  dc
  Rule19_v1:  Syk(a~pY,tSH2) -> Syk(a~Y,tSH2)  dc
  MapRule0:  Lig(l,l) -> X0001()  k_lump
end reaction rules
end model


## model actions ##
simulate_nf({ t_end=>1200, n_steps=>120 ,gml=>10000000, complex=>0 })
