# Supplementary material for: Exact Hybrid Particle/Population Simulation of Rule-Based Models of Biochemical Systems
Source: PLoS Comput Biol. 2014 Apr 3;10(4):e1003544. doi: 10.1371/journal.pcbi.1003544 (PMC3974646; doi:10.1371/journal.pcbi.1003544)
Supplement: Text S15 — BNGL file for the EGFR model (egfr_extended.bngl). (TXT) [file pcbi.1003544.s017.txt]

# egfr_extended.bngl
# EGF receptor signaling model, extended through Ras, Raf, Mek and Erk.
#
# Aggregated by Niketh Nair and Lori Stover (at Faeder Lab, U. Pitt, 2011-2012),
# based on previous modeling work by:
# (1) ML Blinov, JR Faeder, B Goldstein, WS Hlavacek.
#     "A network model of early events in epidermal growth factor
#       receptor signaling that accounts for combinatorial complexity."
#     BioSystems 83, 136–151 (2006).
# (2) EC Stites, PC Trampont, Z Ma, KS Ravichandran.
#     "Network analysis of oncogenic Ras activation in cancer."
#     Science 318, 463–467 (2007).
# (3) A Fujioka, et al.
#     "Dynamics of the Ras/ERK MAPK cascade as monitored by fluorescent probes."
#     J. Biol. Chem. 281, 8917–8926 (2006).
begin model
begin parameters
    # fundamental parameters and geometry
    NA       6.0221e23    # /mol, Avogadro's number
    f             0.01    # no units, fraction of cell to simulate
    Vext    0.94e-12*f    # L, volume of extracellular space (per cell)
    Vcyt    0.94e-12*f    # L, volume of cytoplasm (ref:Fujioka2006,HeLa)
    Vnuc    0.22e-12*f    # L, volume of nucleus (ref:Fujioka2006,HeLa)

    # initial species counts
    Egf_0              680e-9*Vext*NA    # counts (ref:Blinov2006 680 nM)
    Egfr_0             100e-9*Vcyt*NA    # counts (ref:Blinov2006 100 nM)
    PLCg_0             105e-9*Vcyt*NA    # counts (ref:Blinov2006 105 nM)
    Shc_0              150e-9*Vcyt*NA    # counts (ref:Blinov2006 150 nM)
    Grb2_0    (58e-9 + 27e-9)*Vcyt*NA    # counts (ref:Blinov2006  58 nM Grb2 + 27 nM Grb2-Sos)
    Sos_0     ( 7e-9 + 27e-9)*Vcyt*NA    # counts (ref:Blinov2006   7 nM Sos  + 27 nM Grb2-Sos)

    # kinetic parameters
    kelim         5e-3             # /s, elimination rate for free ligand

    kp1        0.003e9/Vext/NA     # /s, ligand-receptor binding (ref:Blinov2006)
    km1           0.06             # /s

    kp2         0.01e9/Vcyt/NA     # /s, receptor dimerization (ref:Blinov2006)
    km2            0.1             # /s

    kp3            0.5             # /s, receptor tyrosine phosphorylation (ref:Blinov2006)
    km3          4.505             # /s, receptor tyrosine dephosphorylation (ref:Blinov2006)

    kp5         0.03e9/Vcyt/NA     # /s, binding of PLCg to pY992 (ref:Blinov2006)
    km5            0.2             # /s

    kp6            0.5             # /s, transphosphorylation of PLCg (ref:Blinov2006)
    km6          0.025             # /s

    kp7        0.003e9/Vcyt/NA     # /s, binding of PLCg-Y to pY992 (ref:Blinov2006)
    km7            0.3             # /s

    km8           0.01             # /s, dephosphorylation of PLCg (ref:Blinov2006)

    kp9       0.0015e9/Vcyt/NA     # /s, binding of Grb2 to pY1068 (ref:Blinov2006)
    km9           0.05             # /s

    kp10        0.01e9/Vcyt/NA     # /s, binding of Sos to pY1068-Grb2 (ref:Blinov2006)
    km10          0.06             # /s

    kp11     0.00225e9/Vcyt/NA     # /s, binding of Grb2-Sos to pY1068 (ref:Blinov2006)
    km11          0.03             # /s

    kp12      0.0001e9/Vcyt/NA     # /s, cytosolic binding of Grb2 and Sos (ref:Blinov2006)
    km12        0.0015             # /s

    kp13       0.045e9/Vcyt/NA     # /s, binding of Shc to pY1148 (ref:Blinov2006)
    km13           0.6             # /s

    kp14           3.0             # /s, phosphorylation of Shc (ref:Blinov2006)
    km14          0.03             # /s

    kp15     0.00045e9/Vcyt/NA     # /s, binding of ShcP to pY1148 (ref:Blinov2006)
    km15           0.3             # /s, diss. of ShcP from  receptor (ref:Blinov2006)

    km16         0.005             # /s, cytosolic ShcP dephosphorylation (ref:Blinov2006)

    kp17       0.003e9/Vcyt/NA     # /s, binding of Grb2 to pY1148-ShcP (ref:Blinov2006)
    km17           0.1             # /s  

    kp18     0.00045e9/Vcyt/NA     # /s, binding of ShcP-Grb2 to pY1148 (ref:Blinov2006)
    km18           0.3             # /s

    kp19        0.01e9/Vcyt/NA     # /s, binding of Sos to pY1148-ShcP-Grb2 (ref:Blinov2006)
    km19        0.0214             # /s

    kp20     0.00012e9/Vcyt/NA     # /s,ShcP-Grb2-Sos binding to pY1148 (ref:Blinov2006)
    km20          0.12             # /s

    kp21       0.003e9/Vcyt/NA     # /s, cytosolic binding of Grb2 to ShcP (ref:Blinov2006)
    km21           0.1             # /s

    kp22        0.03e9/Vcyt/NA     # /s, cytosolic binding of Sos to ShcP-Grb2 (ref:Blinov2006)
    km22         0.064             # /s

    kp23       0.021e9/Vcyt/NA     # /s, cytosolic binding of Grb2-Sos to ShcP (ref:Blinov2006)
    km23           0.1             # /s

    kp24       0.009e9/Vcyt/NA     # /s, binding of Grb2-Sos to pY1148-ShcP (ref:Blinov2006)
    km24        0.0429             # /s

    kp25           1.0             # /s, inactivation of PLCg-P (ref:Blinov2006)
    km25          0.03             # /s, activation of PLCg-PI (ref:Blinov2006)

    # initial species counts
	GTP         180e-6*Vcyt*NA     # counts, cellular GTP (ref:stites2007)
	GDP          18e-6*Vcyt*NA     # counts, cellular GDP (ref:stites2007)
	GAP_0         1e-9*Vcyt*NA     # counts (60 pM), basally active GAP (ref:stites2007)
	Ras_0      0.40e-6*Vcyt*NA     # counts, total Ras (ref:fujioka2006, HeLa)
    Raf_0     0.013e-6*Vcyt*NA     # counts, total Ras (ref:fujioka2006, HeLa)
	MEK_0       1.4e-6*Vcyt*NA     # counts, total MEK (ref:fujioka2006, HeLa)
	ERK_0      0.96e-6*Vcyt*NA     # counts, total ERK (ref:fujioka2006, HeLa)

    # Membrane recruitment enhancement factor
	D             1000                 # no units (D=250, ref:stites2007)

	# Ras kinetic parameters
	khyd    3.5e-4               # /s, GTP hydrolysis by Ras (ref:stites2007)
	kdgdp   1.1e-4               # /s, GDP dissociation from Ras (ref:stites2007)
	kdgtp   2.5e-4               # /s, GTP dissociation from Ras (ref:stites2007)
	kagdp   2.3e6*GDP/NA/Vcyt    # /s, association of GDP to Ras (ref:stites2007)
	kagtp   2.2e6*GTP/NA/Vcyt    # /s, association of GTP to Ras (ref:stites2007)


	# GEF activity (membrane Sos)
	kcatgdp       3.9            # /s, kcat for RasGDP -> RasGTP by membrane Sos (ref:stites2007)
	kcatgtp    7.2e-1            # /s, kcat for RasGTP -> RasGDP by membrane Sos (ref:stites2007)
	Kmgdp    0.156e-6*Vcyt*NA    # no units (3.86e-4 M, ref:stites2007), Michaelis constant for RasGDP->RasGTP by membrane Sos
	Kmgtp    0.156e-6*Vcyt*NA    # no units (3e-4 M, ref:stites2007), Michaelis constant for RasGTP->RasGTP by membrane Sos

    # the Michaelis constant is given by  Km := (kr + kcat)/kf
    #  assume kf_basal*D = kf; while kcat, kr remain unchanged
    kfgdp          (2.5e4*D)/NA/Vcyt    # /s, membrane Sos binding to RasGDP, derived
    krgdp          1e-12                #   # /s, derived from relation Km := (kr + kcat)/kf  [Note: (Kmgdp * kfgdp) - kcatgdp ~= 0]

    kfgtp          (2.5e4*D)/NA/Vcyt          # /s, membrane Sos binding to RasGTP, derived
    krgtp          (Kmgtp*kfgtp) - kcatgtp    # /s, derived from relation Km := (kr + kcat)/kf

    # GAP activity
    kcat_GAP       5.40                       # /s, catalytic rate for RasGTP->RasGDP in presence of GAP (ref:stites2007)
   	Km_GAP      0.23e-6*Vcyt*NA               # no units, Michaelis constant for RasGTP->RasGDP catalyzed by GAP (ref:stites2007)
    kf_GAP      (1e5*D)/Vcyt/NA               # /s, arbitrary
    kr_GAP      (Km_GAP*kf_GAP) - kcat_GAP    # /s, derived from  Km := (kr + kcat)/kf

    # Fujioka2006 parameters
    kp_f1    0.49e6    # /M/s, activated Ras binds Raf (ref:fujioka2006, step 1f)
    km_f1     0.049    # /s, activated Ras unbinds Raf (ref:fujioka2006, step 1r)
    kp_f2    0.65e6    # /M/s, Ras-RafP binds MEK (ref:fujioka2006, step 2f)
    km_f2     0.065    # /s, Ras-RafP unbinds MEK (ref:fujioka2006, step 2r)
    kp_f3    0.88e6    # /M/s, MEKP-ERK Binding (ref:fujioka2006, step 3f,4f,13f,14f)
    km_f3     0.088    # /s, MEKP-ERK Unbinding (ref:fujioka2006, step 3r,4r,13r,14r)

    Vm_f6      0.18    # /s, Ras-Raf-MEK -> Ras-Raf + pMERK (ref:fujioka2006, step 6)
    Vm_f5      0.22    # /s, pMEK-ERK -> pMEK + pERK (ref:fujioka2006, step 5,15)
    k_f16     0.010    # /s, pMEK -> MEK (ref:fujioka2006, step 16,18)
    k_f17     0.014    # /s, pERK -> ERK (ref:fujioka2006, step 17,19)

    kex_f7     0.61    # /s, MEKnuc -> MEKcyt (ref:fujioka2006, step 7)
    kin_f7    0.046    # /s, MEKcyt -> MEKnuc (ref:fujioka2006, step 7)
    kex_f10    0.54    # /s, pMEKnuc -> pMEKcyt (ref:fujioka2006, step 10)
    kin_f10   0.040    # /s, pMEKcyt -> pMEKnuc (ref:fujioka2006, step 10)
    kex_f9    0.018    # /s, ERKnuc -> ERKcyt (ref:fujioka2006, step 9)
    kin_f9   0.0086    # /s, ERKcyt -> ERKnuc (ref:fujioka2006, step 9)
    kex_f8     0.26    # /s, (p)MEK-ERKnuc -> (p)MEK-ERKcyt (ref:fujioka2006, step 8,12)
    kin_f8    0.035    # /s, (p)MEK-ERKcyt -> (p)MEK-ERKnuc (ref:fujioka2006, step 8,12)
    kex_f11   0.013    # /s, pERKnuc -> pERKcyt (ref:fujioka2006, step 11)
    kin_f11  0.0070    # /s, pERKcyt -> pERKnuc (ref:fujioka2006, step 11)
end parameters
begin molecule types
    ## EGF-EGFR-SHC-Grb2-Sos
    Egf(r)
    Egfr(l,d,Y992~Y~pY,Y1068~Y~pY,Y1148~Y~pY)
    Shc(PTB,Y317~Y~pY)
    Grb2(SH2,SH3)
    Sos(dom,ras)
    PLCg(a,b~0~P,c~0~I)
    ## Ras-Raf-MEK-ERK
    Ras(nuc~U~GDP~GTP,raf,cat)
    Raf(ras,bind,phos~P~U)
    GAP(ras)
    MEK(bind,phos~U~P,loc~cyt~nuc)
    ERK(bind,phos~U~P,loc~cyt~nuc) 
end molecule types
begin seed species
    # pre-equilibrated
    Egf(r)                                                                      384933*f
    Grb2(SH2,SH3)                                                                32825*f
    Shc(PTB,Y317~Y)                                                              84912*f
    Sos(dom,ras)                                                                  3931*f
    Egfr(Y992~Y,Y1068~Y,Y1148~Y,d,l)                                             56608*f
    PLCg(a,b~0,c~0)                                                              59438*f
    Raf(bind,phos~U,ras)                                                          5057*f
    GAP(ras)                                                                       529*f
    MEK(bind,loc~cyt,phos~U)                                                    391192*f
    ERK(bind,loc~cyt,phos~U)                                                     43988*f
    Grb2(SH2,SH3!1).Sos(dom!1,ras)                                               15198*f
    Ras(cat,nuc~GDP,raf)                                                        214883*f
    Ras(cat,nuc~GTP,raf)                                                          9093*f
    ERK(bind!1,loc~cyt,phos~U).MEK(bind!1,loc~cyt,phos~U)                       298315*f
    MEK(bind,loc~nuc,phos~U)                                                     30348*f
    ERK(bind,loc~nuc,phos~U)                                                     60758*f
    Ras(cat!1,nuc~GDP,raf).Sos(dom,ras!1)                                           12*f
    Grb2(SH2,SH3!1).Ras(cat!2,nuc~GDP,raf).Sos(dom!1,ras!2)                         46*f
    Ras(cat!1,nuc~GTP,raf).Sos(dom,ras!1)                                           12*f
    Grb2(SH2,SH3!1).Ras(cat!2,nuc~GTP,raf).Sos(dom!1,ras!2)                         47*f
    GAP(ras!1).Ras(cat!1,nuc~GTP,raf)                                               37*f
    Raf(bind,phos~P,ras!1).Ras(cat,nuc~GTP,raf!1)                                  812*f
    ERK(bind!1,loc~nuc,phos~U).MEK(bind!1,loc~nuc,phos~U)                        38240*f
    MEK(bind!1,loc~cyt,phos~U).Raf(bind!1,phos~P,ras!2).Ras(cat,nuc~GTP,raf!2)    1489*f
    MEK(bind,loc~cyt,phos~P)                                                     24956*f
    ERK(bind!1,loc~cyt,phos~U).MEK(bind!1,loc~cyt,phos~P)                         5465*f
    MEK(bind,loc~nuc,phos~P)                                                      1858*f
    ERK(bind!1,loc~nuc,phos~U).MEK(bind!1,loc~nuc,phos~P)                          646*f
    ERK(bind,loc~cyt,phos~P)                                                     72077*f
    ERK(bind,loc~nuc,phos~P)                                                     23946*f
end seed species
begin observables
    ## EGF-EGFR-SHC-Grb2-Sos
    Molecules  Dimers         Egfr(d!0).Egfr(d!0)
    Molecules  RP             Egfr(Y992~pY!?), Egfr(Y1068~pY!?), Egfr(Y1148~pY!?)
    Molecules  Shc_Grb        Shc(Y317~pY!0).Grb2(SH2!0)
    Molecules  Shc_Grb_Sos    Shc(Y317~pY!0).Grb2(SH2!0,SH3!1).Sos(dom!1)
    Molecules  R_Grb2         Egfr(Y1068~pY!0).Grb2(SH2!0)
    Molecules  R_Shc          Egfr(Y1148~pY!0).Shc(PTB!0,Y317~Y)
    Molecules  R_ShcP         Egfr(Y1148~pY!0).Shc(PTB!0,Y317~pY!?)
    Molecules  R_pY992        Egfr(Y992~pY!?)
    Molecules  R_PLCg         Egfr(Y992~pY!0).PLCg(a!0)
    Molecules  ShcP           Shc(Y317~pY!?)
    Molecules  PLCgP          PLCg(b~P,c~0)
    Molecules  PLCgPI         PLCg(b~P,c~I)
    Molecules  Sos_mem        Shc(PTB!+,Y317~pY!0).Grb2(SH2!0,SH3!1).Sos(dom!1), Egfr(Y1068~pY!0).Grb2(SH2!0,SH3!1).Sos(dom!1)
    Molecules  Sos_cyt        Shc(PTB,Y317~pY!0).Grb2(SH2!0,SH3!1).Sos(dom!1), Grb2(SH2,SH3!1).Sos(dom!1), Sos(dom)
    Molecules  RasGDP         Ras(nuc~GDP)
    Molecules  RasGTP         Ras(nuc~GTP)
    Molecules  RafU           Raf(phos~U!?)
    Molecules  RafP           Raf(phos~P!?)
    Molecules  MEK_act        MEK(phos~P!?)
    Molecules  ERK_act        ERK(phos~P!?)
    Molecules  MEK_nuc        MEK(loc~nuc)
    Molecules  ERK_nuc        ERK(loc~nuc)
    Molecules  MEK_P_nuc      MEK(phos~P!?,loc~nuc)
    Molecules  ERK_P_nuc      ERK(phos~P!?,loc~nuc)
    # totals
    Molecules  Egf_tot        Egf()
    Molecules  Egfr_tot       Egfr()
    Molecules  PLCg_tot       PLCg()
    Molecules  Shc_tot        Shc()
    Molecules  Grb2_tot       Grb2()
    Molecules  Sos_tot        Sos()
    Molecules  GAP_tot        GAP()
    Molecules  Ras_tot        Ras()
    Molecules  Raf_tot        Raf()
    Molecules  MEK_tot        MEK()
    Molecules  ERK_tot        ERK()
end observables
begin reaction rules
    # EGF elimination
    EGF_elim:  Egf(r)  ->  0                                                   kelim

    ## EGF-EGFR-SHC-Grb2-Sos
    # Ligand-receptor binding      
    B1:  Egfr(l,d)  +  Egf(r)  <->  Egfr(l!0,d).Egf(r!0)                       kp1, km1

    # Receptor-aggregation 
    B2:  Egfr(l!+,d)  +  Egfr(l!+,d)  <->  Egfr(l!+,d!0).Egfr(l!+,d!0)         kp2, km2

    # Transphosphorylation of Egfr by RTK
    B3p_992:   Egfr(d!+,Y992~Y)   ->  Egfr(d!+,Y992~pY)                        kp3
    B3p_1068:  Egfr(d!+,Y1068~Y)  ->  Egfr(d!+,Y1068~pY)                       kp3
    B3p_1148:  Egfr(d!+,Y1148~Y)  ->  Egfr(d!+,Y1148~pY)                       kp3

    # Dephosphorylayion
    B3m_992:   Egfr(Y992~pY)   ->  Egfr(Y992~Y)                                km3
    B3m_1068:  Egfr(Y1068~pY)  ->  Egfr(Y1068~Y)                               km3
    B3m_1148:  Egfr(Y1148~pY)  ->  Egfr(Y1148~Y)                               km3

    # Shc transphosph
    B14p:     Egfr(d!+,Y1148~pY!0).Shc(PTB!0,Y317~Y)                           \
          ->  Egfr(d!+,Y1148~pY!0).Shc(PTB!0,Y317~pY)                          kp14
    B14m:     Shc(PTB!+,Y317~pY)  ->  Shc(PTB!+,Y317~Y)                        km14

    # PLCg transphosph
    B6p:      Egfr(d!+,Y992~pY!1).PLCg(a!1,b~0)                                \
          ->  Egfr(d!+,Y992~pY!1).PLCg(a!1,b~P)                                kp6

    # PLCg dephosphorylation at membrane
    B6m:      Egfr(Y992~pY!1).PLCg(a!1,b~P)                                    \
          ->  Egfr(Y992~pY!1).PLCg(a!1,b~0)                                    km6

    # Y992 activity
    B5:       Egfr(Y992~pY)  +  PLCg(a,b~0,c~0)                                \
         <->  Egfr(Y992~pY!1).PLCg(a!1,b~0,c~0)                                kp5, km5

    B7:       Egfr(Y992~pY)  +  PLCg(a,b~P,c~0)                                \
         <->  Egfr(Y992~pY!1).PLCg(a!1,b~P,c~0)                                kp7, km7

    # Y1068 activity
    B9:       Egfr(Y1068~pY)  +  Grb2(SH2,SH3)                                 \
         <->  Egfr(Y1068~pY!0).Grb2(SH2!0,SH3)                                 kp9, km9

    B10_cyt:  Egfr(Y1068~pY!0).Grb2(SH2!0,SH3)  +  Sos(dom,ras)                \
         <->  Egfr(Y1068~pY!0).Grb2(SH2!0,SH3!1).Sos(dom!1,ras)                kp10, km10

    B10_mem:  Egfr(Y1068~pY!0).Grb2(SH2!0,SH3)  +  Sos(dom,ras!+)              \
         <->  Egfr(Y1068~pY!0).Grb2(SH2!0,SH3!1).Sos(dom!1,ras!+)              D*kp10, km10

    B11_cyt:  Egfr(Y1068~pY)  +  Grb2(SH2,SH3!0).Sos(dom!0,ras)                \
         <->  Egfr(Y1068~pY!0).Grb2(SH2!0,SH3!1).Sos(dom!1,ras)                kp11, km11
    
    B11_mem:  Egfr(Y1068~pY)  +  Grb2(SH2,SH3!0).Sos(dom!0,ras!+)              \
         <->  Egfr(Y1068~pY!0).Grb2(SH2!0,SH3!1).Sos(dom!1,ras!+)              D*kp11, km11

    # Y1148 activity
    B13:      Egfr(Y1148~pY)  +  Shc(PTB,Y317~Y)                                          \
         <->  Egfr(Y1148~pY!0).Shc(PTB!0,Y317~Y)                                          kp13, km13

    B15:      Egfr(Y1148~pY)  +  Shc(PTB,Y317~pY)                                         \
         <->  Egfr(Y1148~pY!0).Shc(PTB!0,Y317~pY)                                         kp15, km15

    B18:      Egfr(Y1148~pY)  +  Shc(PTB,Y317~pY!0).Grb2(SH2!0,SH3)                       \
         <->  Egfr(Y1148~pY!1).Shc(PTB!1,Y317~pY!0).Grb2(SH2!0,SH3)                       kp18, km18

    B20_cyt:  Egfr(Y1148~pY)  +  Shc(PTB,Y317~pY!0).Grb2(SH2!0,SH3!1).Sos(dom!1,ras)      \
         <->  Egfr(Y1148~pY!2).Shc(PTB!2,Y317~pY!0).Grb2(SH2!0,SH3!1).Sos(dom!1,ras)      kp20, km20

    B20_mem:  Egfr(Y1148~pY)  +  Shc(PTB,Y317~pY!0).Grb2(SH2!0,SH3!1).Sos(dom!1,ras!+)    \
         <->  Egfr(Y1148~pY!2).Shc(PTB!2,Y317~pY!0).Grb2(SH2!0,SH3!1).Sos(dom!1,ras!+)    D*kp20, km20

    B17:      Egfr(Y1148~pY!0).Shc(PTB!0,Y317~pY)  +  Grb2(SH2,SH3)                       \
         <->  Egfr(Y1148~pY!0).Shc(PTB!0,Y317~pY!1).Grb2(SH2!1,SH3)                       kp17, km17

    B24_cyt:  Egfr(Y1148~pY!0).Shc(PTB!0,Y317~pY)  +  Grb2(SH2,SH3!1).Sos(dom!1,ras)      \
         <->  Egfr(Y1148~pY!0).Shc(PTB!0,Y317~pY!2).Grb2(SH2!2,SH3!1).Sos(dom!1,ras)      kp24, km24

    B24_mem:  Egfr(Y1148~pY!0).Shc(PTB!0,Y317~pY)  +  Grb2(SH2,SH3!1).Sos(dom!1,ras!+)    \
         <->  Egfr(Y1148~pY!0).Shc(PTB!0,Y317~pY!2).Grb2(SH2!2,SH3!1).Sos(dom!1,ras!+)    D*kp24, km24

    B19_cyt:  Shc(PTB!+,Y317~pY!0).Grb2(SH2!0,SH3)  +  Sos(dom,ras)                       \
         <->  Shc(PTB!+,Y317~pY!0).Grb2(SH2!0,SH3!1).Sos(dom!1,ras)                       kp19, km19

    B19_mem:  Shc(PTB!+,Y317~pY!0).Grb2(SH2!0,SH3)  +  Sos(dom,ras!+)                     \
         <->  Shc(PTB!+,Y317~pY!0).Grb2(SH2!0,SH3!1).Sos(dom!1,ras!+)                     D*kp19, km19

    # Cytosolic activity
    B21:      Shc(PTB,Y317~pY)  +  Grb2(SH2,SH3)                               \
         <->  Shc(PTB,Y317~pY!0).Grb2(SH2!0,SH3)                               kp21, km21

    B23:      Shc(PTB,Y317~pY)  +  Grb2(SH2,SH3!0).Sos(dom!0)                  \
         <->  Shc(PTB,Y317~pY!0).Grb2(SH2!0,SH3!1).Sos(dom!1)                  kp23, km23

    B16:      Shc(PTB,Y317~pY)  ->  Shc(PTB,Y317~Y)                            km16

    B12:      Grb2(SH2,SH3)  +  Sos(dom)                                       \
         <->  Grb2(SH2,SH3!0).Sos(dom!0)                                       kp12, km12

    B22:      Shc(PTB,Y317~pY!0).Grb2(SH2!0,SH3)  +  Sos(dom)                  \
         <->  Shc(PTB,Y317~pY!0).Grb2(SH2!0,SH3!1).Sos(dom!1)                  kp22, km22

    B8:       PLCg(a,b~P,c~0)   ->  PLCg(a,b~0,c~0)                            km8

    B25:      PLCg(a,b~P,c~0)  <->  PLCg(a,b~P,c~I)                            kp25, km25

    # Ras binds GDP   (ref:stites2007)
	S1:    Ras(nuc~U,raf,cat)   <->  Ras(nuc~GDP,raf,cat)                     kagdp, kdgdp

	# Ras binds GTP   (ref:stites2007)
	S2:    Ras(nuc~U,raf,cat)   <->  Ras(nuc~GTP,raf,cat)                     kagtp, kdgtp

    # RasGTP -> RasGDP, intrinsic  (ref:stites2007)
    S3:    Ras(nuc~GTP,raf,cat)  ->  Ras(nuc~GDP,raf,cat)                     khyd

    # RasGDP binding cytosolic Sos
    S4:     Sos(dom,ras)  +  Ras(cat,nuc~GDP,raf)  <->  Sos(dom,ras!0).Ras(cat!0,nuc~GDP,raf)    kfgdp/D, krgdp
    S5:     Grb2(SH2,SH3!0).Sos(dom!0,ras)  +  Ras(cat,nuc~GDP,raf)                              \
       <->  Grb2(SH2,SH3!0).Sos(dom!0,ras!1).Ras(cat!1,nuc~GDP,raf)                              kfgdp/D, krgdp
    S6:     Shc(PTB,Y317~pY!0).Grb2(SH2!0,SH3!1).Sos(dom!1,ras) + Ras(cat,nuc~GDP,raf)           \
       <->  Shc(PTB,Y317~pY!0).Grb2(SH2!0,SH3!1).Sos(dom!1,ras!2).Ras(cat!2,nuc~GDP,raf)         kfgdp/D, krgdp

    # RasGDP binding membrane Sos (enhanced by membrane localization)
    S7:     Shc(PTB!+,Y317~pY!0).Grb2(SH2!0,SH3!1).Sos(dom!1,ras)  +  Ras(cat,nuc~GDP,raf)       \
       <->  Shc(PTB!+,Y317~pY!0).Grb2(SH2!0,SH3!1).Sos(dom!1,ras!2).Ras(cat!2,nuc~GDP,raf)       kfgdp, krgdp
    S8:     Egfr(Y1068~pY!0).Grb2(SH2!0,SH3!1).Sos(dom!1,ras)  +  Ras(cat,nuc~GDP,raf)           \
       <->  Egfr(Y1068~pY!0).Grb2(SH2!0,SH3!1).Sos(dom!1,ras!2).Ras(cat!2,nuc~GDP,raf)           kfgdp, krgdp

    # RasGTP binding cytosolic Sos
    S9:     Sos(dom,ras)  +  Ras(cat,nuc~GTP,raf)  <->  Sos(dom,ras!0).Ras(cat!0,nuc~GTP,raf)    kfgtp/D, krgtp
    S10:    Grb2(SH2,SH3!0).Sos(dom!0,ras)  +  Ras(cat,nuc~GTP,raf)                              \
       <->  Grb2(SH2,SH3!0).Sos(dom!0,ras!1).Ras(cat!1,nuc~GTP,raf)                              kfgtp/D, krgtp
    S11:    Shc(PTB,Y317~pY!0).Grb2(SH2!0,SH3!1).Sos(dom!1,ras)  +  Ras(cat,nuc~GTP,raf)         \
       <->  Shc(PTB,Y317~pY!0).Grb2(SH2!0,SH3!1).Sos(dom!1,ras!2).Ras(cat!2,nuc~GTP,raf)         kfgtp/D, krgtp

    # RasGTP binding membrane Sos (enhanced by membrane localization)
    S12:    Shc(PTB!+,Y317~pY!0).Grb2(SH2!0,SH3!1).Sos(dom!1,ras)  +  Ras(cat,nuc~GTP,raf)       \
       <->  Shc(PTB!+,Y317~pY!0).Grb2(SH2!0,SH3!1).Sos(dom!1,ras!2).Ras(cat!2,nuc~GTP,raf)       kfgtp, krgtp
    S13:    Egfr(Y1068~pY!0).Grb2(SH2!0,SH3!1).Sos(dom!1,ras)  +  Ras(cat,nuc~GTP,raf)           \
       <->  Egfr(Y1068~pY!0).Grb2(SH2!0,SH3!1).Sos(dom!1,ras!2).Ras(cat!2,nuc~GTP,raf)           kfgtp, krgtp

	# RasGDP <-> RasGTP, catalyzed Sos  (ref:stites2007)
    S14:    Sos(ras!0).Ras(cat!0,nuc~GDP,raf)  <->  Sos(ras!0).Ras(cat!0,nuc~GTP,raf)    kcatgdp, kcatgtp

    # RasGTP bdinging GAP  (ref:stites2007)
    S15:    Ras(nuc~GTP,raf,cat) + GAP(ras)    <->  Ras(nuc~GTP,raf,cat!0).GAP(ras!0)    kf_GAP, kr_GAP

    #  RasGTP -> RasGDP, catalyzed by GAP  (ref:stites2007)
    S16:    Ras(nuc~GTP,raf,cat!0).GAP(ras!0)   ->  Ras(nuc~GDP,raf,cat) + GAP(ras)      kcat_GAP

    # RasGTP + Raf  (ref:fujioka2006, [1])
    F1:     Ras(nuc~GTP,raf,cat) + Raf(ras,bind,phos~U)  <->  Ras(nuc~GTP,raf!0,cat).Raf(ras!0,bind,phos~P)    kp_f1/NA/Vcyt, km_f1

    # Raf-P binds MEK  (ref:fujioka2006, [2])
    F2:     Ras(nuc~GTP,raf!0).Raf(ras!0,bind,phos~P)  +  MEK(bind,phos~U,loc~cyt)    \
       <->  Ras(nuc~GTP,raf!0).Raf(ras!0,bind!1,phos~P).MEK(bind!1,phos~U,loc~cyt)    kp_f2/NA/Vcyt, km_f2

    # RasGTP-Raf-P phosphorylates MEK  (ref:fujioka2006, [6])
    F6:     Ras(nuc~GTP,raf!0).Raf(ras!0,bind!1,phos~P).MEK(bind!1,phos~U,loc~cyt)    \
        ->  Ras(nuc~GTP,raf!0).Raf(ras!0,bind,phos~P)  +  MEK(bind,phos~P,loc~cyt)    Vm_f6

    # MEK binds ERK (ref:fujioka2006, [3,4,13,14])
    F3:     MEK(bind,loc~cyt)  +  ERK(bind,phos~U,loc~cyt)  <->  MEK(bind!0,loc~cyt).ERK(bind!0,phos~U,loc~cyt)    kp_f3/NA/Vcyt, km_f3
    F13:    MEK(bind,loc~nuc)  +  ERK(bind,phos~U,loc~nuc)  <->  MEK(bind!0,loc~nuc).ERK(bind!0,phos~U,loc~nuc)    kp_f3/NA/Vcyt, km_f3

    # MEK-P phosphorylates ERK  (ref:fujioka2006, [5,15])
    F5:     MEK(bind!0,phos~P).ERK(bind!0,phos~U)  ->  MEK(bind,phos~P)  +  ERK(bind,phos~P)    Vm_f5

    ## Nuclear transport
    # MEK  (ref:fujioka2006, [7,10])
    F7:     MEK(bind,phos~U,loc~nuc)  <->  MEK(bind,phos~U,loc~cyt)    kex_f7,  kin_f7
    F10:    MEK(bind,phos~P,loc~nuc)  <->  MEK(bind,phos~P,loc~cyt)    kex_f10, kin_f10

    # MEK-ERK  (ref:fujioka2006, [8,12])
    F8:     MEK(bind!0,loc~nuc).ERK(bind!0,loc~nuc)  <->  MEK(bind!0,loc~cyt).ERK(bind!0,loc~cyt)    kex_f8, kin_f8

    # ERK  (ref:fujioka2006, [9])
    F9:     ERK(bind,phos~U,loc~nuc)  <->  ERK(bind,phos~U,loc~cyt)    kex_f9,  kin_f9
    F11:    ERK(bind,phos~P,loc~nuc)  <->  ERK(bind,phos~P,loc~cyt)    kex_f11, kin_f11

    ## dephosphorylation
    # MEK  (ref:fujioka2006, [16,18])
    F16:    MEK(bind,phos~P)  ->  MEK(bind,phos~U)    k_f16

    # ERK  (ref:fujioka2006, [17,19])
    F17:    ERK(bind,phos~P)  ->  ERK(bind,phos~U)    k_f17
end reaction rules
end model
