# Supplementary material for: Exact Hybrid Particle/Population Simulation of Rule-Based Models of Biochemical Systems
Source: PLoS Comput Biol. 2014 Apr 3;10(4):e1003544. doi: 10.1371/journal.pcbi.1003544 (PMC3974646; doi:10.1371/journal.pcbi.1003544)
Supplement: Text S17 — HPP version of the EGFR model (egfr_extended_hpp.bngl). (TXT) [file pcbi.1003544.s019.txt]

# egfr_extended_hpp.bngl
# Created by BioNetGen 2.2.4
version("2.2.4+")

begin model
begin parameters
  NA             6.0221e23
  f              0.01
  Vext           0.94e-12*f
  Vcyt           0.94e-12*f
  Vnuc           0.22e-12*f
  Egf_0          (680e-9*Vext)*NA
  Egfr_0         (100e-9*Vcyt)*NA
  PLCg_0         (105e-9*Vcyt)*NA
  Shc_0          (150e-9*Vcyt)*NA
  Grb2_0         ((58e-9+27e-9)*Vcyt)*NA
  Sos_0          ((7e-9+27e-9)*Vcyt)*NA
  kelim          5e-3
  kp1            (0.003e9/Vext)/NA
  km1            0.06
  kp2            (0.01e9/Vcyt)/NA
  km2            0.1
  kp3            0.5
  km3            4.505
  kp5            (0.03e9/Vcyt)/NA
  km5            0.2
  kp6            0.5
  km6            0.025
  kp7            (0.003e9/Vcyt)/NA
  km7            0.3
  km8            0.01
  kp9            (0.0015e9/Vcyt)/NA
  km9            0.05
  kp10           (0.01e9/Vcyt)/NA
  km10           0.06
  kp11           (0.00225e9/Vcyt)/NA
  km11           0.03
  kp12           (0.0001e9/Vcyt)/NA
  km12           0.0015
  kp13           (0.045e9/Vcyt)/NA
  km13           0.6
  kp14           3.0
  km14           0.03
  kp15           (0.00045e9/Vcyt)/NA
  km15           0.3
  km16           0.005
  kp17           (0.003e9/Vcyt)/NA
  km17           0.1
  kp18           (0.00045e9/Vcyt)/NA
  km18           0.3
  kp19           (0.01e9/Vcyt)/NA
  km19           0.0214
  kp20           (0.00012e9/Vcyt)/NA
  km20           0.12
  kp21           (0.003e9/Vcyt)/NA
  km21           0.1
  kp22           (0.03e9/Vcyt)/NA
  km22           0.064
  kp23           (0.021e9/Vcyt)/NA
  km23           0.1
  kp24           (0.009e9/Vcyt)/NA
  km24           0.0429
  kp25           1.0
  km25           0.03
  GTP            (180e-6*Vcyt)*NA
  GDP            (18e-6*Vcyt)*NA
  GAP_0          (1e-9*Vcyt)*NA
  Ras_0          (0.40e-6*Vcyt)*NA
  Raf_0          (0.013e-6*Vcyt)*NA
  MEK_0          (1.4e-6*Vcyt)*NA
  ERK_0          (0.96e-6*Vcyt)*NA
  D              1000
  khyd           3.5e-4
  kdgdp          1.1e-4
  kdgtp          2.5e-4
  kagdp          ((2.3e6*GDP)/NA)/Vcyt
  kagtp          ((2.2e6*GTP)/NA)/Vcyt
  kcatgdp        3.9
  kcatgtp        7.2e-1
  Kmgdp          (0.156e-6*Vcyt)*NA
  Kmgtp          (0.156e-6*Vcyt)*NA
  kfgdp          ((2.5e4*D)/NA)/Vcyt
  krgdp          1e-12
  kfgtp          ((2.5e4*D)/NA)/Vcyt
  krgtp          (Kmgtp*kfgtp)-kcatgtp
  kcat_GAP       5.40
  Km_GAP         (0.23e-6*Vcyt)*NA
  kf_GAP         ((1e5*D)/Vcyt)/NA
  kr_GAP         (Km_GAP*kf_GAP)-kcat_GAP
  kp_f1          0.49e6
  km_f1          0.049
  kp_f2          0.65e6
  km_f2          0.065
  kp_f3          0.88e6
  km_f3          0.088
  Vm_f6          0.18
  Vm_f5          0.22
  k_f16          0.010
  k_f17          0.014
  kex_f7         0.61
  kin_f7         0.046
  kex_f10        0.54
  kin_f10        0.040
  kex_f9         0.018
  kin_f9         0.0086
  kex_f8         0.26
  kin_f8         0.035
  kex_f11        0.013
  kin_f11        0.0070
  InitialConc1   384933*f
  InitialConc2   32825*f
  InitialConc3   84912*f
  InitialConc4   3931*f
  InitialConc5   56608*f
  InitialConc6   59438*f
  InitialConc7   5057*f
  InitialConc8   529*f
  InitialConc9   391192*f
  InitialConc10  43988*f
  InitialConc11  15198*f
  InitialConc12  214883*f
  InitialConc13  9093*f
  InitialConc14  298315*f
  InitialConc15  30348*f
  InitialConc16  60758*f
  InitialConc17  12*f
  InitialConc18  46*f
  InitialConc19  12*f
  InitialConc20  47*f
  InitialConc21  37*f
  InitialConc22  812*f
  InitialConc23  38240*f
  InitialConc24  1489*f
  InitialConc25  24956*f
  InitialConc26  5465*f
  InitialConc27  1858*f
  InitialConc28  646*f
  InitialConc29  72077*f
  InitialConc30  23946*f
  rateLaw1       D*kp10
  rateLaw2       D*kp11
  rateLaw3       D*kp20
  rateLaw4       D*kp24
  rateLaw5       D*kp19
  rateLaw6       kfgdp/D
  rateLaw7       kfgdp/D
  rateLaw8       kfgdp/D
  rateLaw9       kfgtp/D
  rateLaw10      kfgtp/D
  rateLaw11      kfgtp/D
  rateLaw12      (kp_f1/NA)/Vcyt
  rateLaw13      (kp_f2/NA)/Vcyt
  rateLaw14      (kp_f3/NA)/Vcyt
  rateLaw15      (kp_f3/NA)/Vcyt
  k_lump         100000
end parameters
begin molecule types
  X0021()                                    population
  X0009()                                    population
  ERK(bind,phos~U~P,loc~cyt~nuc)           
  X0001()                                    population
  X0006()                                    population
  X0023()                                    population
  X0019()                                    population
  Egf(r)                                   
  X0014()                                    population
  MEK(bind,phos~U~P,loc~cyt~nuc)           
  X0002()                                    population
  X0003()                                    population
  GAP(ras)                                 
  X0013()                                    population
  Ras(nuc~U~GDP~GTP,raf,cat)               
  X0005()                                    population
  X0011()                                    population
  X0016()                                    population
  PLCg(a,b~0~P,c~0~I)                      
  X0010()                                    population
  Sos(dom,ras)                             
  X0024()                                    population
  X0012()                                    population
  X0004()                                    population
  Shc(PTB,Y317~Y~pY)                       
  X0007()                                    population
  X0015()                                    population
  Grb2(SH2,SH3)                            
  X0025()                                    population
  X0022()                                    population
  Raf(ras,bind,phos~P~U)                   
  X0018()                                    population
  X0017()                                    population
  Egfr(l,d,Y992~Y~pY,Y1068~Y~pY,Y1148~Y~pY)
  X0008()                                    population
  X0020()                                    population
end molecule types
begin observables
  Molecules Dimers Egfr(d!1).Egfr(d!1)
  Molecules RP Egfr(Y992~pY!?) Egfr(Y1068~pY!?) Egfr(Y1148~pY!?)
  Molecules Shc_Grb Shc(Y317~pY!1).Grb2(SH2!1)
  Molecules Shc_Grb_Sos Shc(Y317~pY!1).Grb2(SH2!1,SH3!2).Sos(dom!2)
  Molecules R_Grb2 Egfr(Y1068~pY!1).Grb2(SH2!1)
  Molecules R_Shc Egfr(Y1148~pY!1).Shc(PTB!1,Y317~Y)
  Molecules R_ShcP Egfr(Y1148~pY!1).Shc(PTB!1,Y317~pY!?)
  Molecules R_pY992 Egfr(Y992~pY!?)
  Molecules R_PLCg Egfr(Y992~pY!1).PLCg(a!1)
  Molecules ShcP Shc(Y317~pY!?)
  Molecules PLCgP PLCg(b~P,c~0) X0003()
  Molecules PLCgPI PLCg(b~P,c~I) X0004()
  Molecules Sos_mem Shc(PTB!+,Y317~pY!1).Grb2(SH2!1,SH3!2).Sos(dom!2) Egfr(Y1068~pY!1).Grb2(SH2!1,SH3!2).Sos(dom!2)
  Molecules Sos_cyt Shc(PTB,Y317~pY!1).Grb2(SH2!1,SH3!2).Sos(dom!2) Grb2(SH2,SH3!1).Sos(dom!1) Sos(dom)
  Molecules RasGDP Ras(nuc~GDP) X0007() X0009()
  Molecules RasGTP Ras(nuc~GTP) X0008() X0012() X0013()
  Molecules RafU Raf(phos~U!?) X0010()
  Molecules RafP Raf(phos~P!?) X0011() X0012() X0013()
  Molecules MEK_act MEK(phos~P!?) X0016() X0017() X0024() X0025()
  Molecules ERK_act ERK(phos~P!?) X0020() X0021()
  Molecules MEK_nuc MEK(loc~nuc) X0015() X0017() X0023() X0025()
  Molecules ERK_nuc ERK(loc~nuc) X0019() X0021() X0023() X0025()
  Molecules MEK_P_nuc MEK(phos~P!?,loc~nuc) X0017() X0025()
  Molecules ERK_P_nuc ERK(phos~P!?,loc~nuc) X0021()
  Molecules Egf_tot Egf() X0001()
  Molecules Egfr_tot Egfr()
  Molecules PLCg_tot PLCg() X0002() X0003() X0004()
  Molecules Shc_tot Shc()
  Molecules Grb2_tot Grb2()
  Molecules Sos_tot Sos()
  Molecules GAP_tot GAP() X0005() X0009()
  Molecules Ras_tot Ras() X0006() X0007() X0008() X0009() X0012() X0013()
  Molecules Raf_tot Raf() X0010() X0011() X0012() X0013()
  Molecules MEK_tot MEK() X0013() X0014() X0015() X0016() X0017() X0022() X0023() X0024() X0025()
  Molecules ERK_tot ERK() X0018() X0019() X0020() X0021() X0022() X0023() X0024() X0025()
end observables
begin species
  X0001() InitialConc1
  Grb2(SH2,SH3) InitialConc2
  Shc(PTB,Y317~Y) InitialConc3
  Sos(dom,ras) InitialConc4
  Egfr(Y1068~Y,Y1148~Y,Y992~Y,d,l) InitialConc5
  X0002() InitialConc6
  X0010() InitialConc7
  X0005() InitialConc8
  X0014() InitialConc9
  X0018() InitialConc10
  Grb2(SH2,SH3!1).Sos(dom!1,ras) InitialConc11
  X0007() InitialConc12
  X0008() InitialConc13
  X0022() InitialConc14
  X0015() InitialConc15
  X0019() InitialConc16
  Ras(cat!1,nuc~GDP,raf).Sos(dom,ras!1) InitialConc17
  Grb2(SH2,SH3!1).Ras(cat!2,nuc~GDP,raf).Sos(dom!1,ras!2) InitialConc18
  Ras(cat!1,nuc~GTP,raf).Sos(dom,ras!1) InitialConc19
  Grb2(SH2,SH3!1).Ras(cat!2,nuc~GTP,raf).Sos(dom!1,ras!2) InitialConc20
  GAP(ras!1).Ras(cat!1,nuc~GTP,raf) InitialConc21
  X0012() InitialConc22
  X0023() InitialConc23
  X0013() InitialConc24
  X0016() InitialConc25
  X0024() InitialConc26
  X0017() InitialConc27
  X0025() InitialConc28
  X0020() InitialConc29
  X0021() InitialConc30
  X0003() 0
  X0004() 0
  X0006() 0
  X0009() 0
  X0011() 0
end species
begin reaction rules
  EGF_elim_v1:  X0001() -> 0  kelim
  B1_v1:  Egfr(d,l) + X0001() -> Egf(r!1).Egfr(d,l!1)  kp1
  B1_rev_v1:  Egf(r!1).Egfr(d,l!1) -> Egfr(d,l) + X0001()  km1 DeleteMolecules
  B2_v1:  Egfr(d,l!+) + Egfr(d,l!+) -> Egfr(d!1,l!+).Egfr(d!1,l!+)  kp2
  B2_rev_v1:  Egfr(d!1,l!+).Egfr(d!1,l!+) -> Egfr(d,l!+) + Egfr(d,l!+)  km2
  B3p_992_v1:  Egfr(Y992~Y,d!+) -> Egfr(Y992~pY,d!+)  kp3
  B3p_1068_v1:  Egfr(Y1068~Y,d!+) -> Egfr(Y1068~pY,d!+)  kp3
  B3p_1148_v1:  Egfr(Y1148~Y,d!+) -> Egfr(Y1148~pY,d!+)  kp3
  B3m_992_v1:  Egfr(Y992~pY) -> Egfr(Y992~Y)  km3
  B3m_1068_v1:  Egfr(Y1068~pY) -> Egfr(Y1068~Y)  km3
  B3m_1148_v1:  Egfr(Y1148~pY) -> Egfr(Y1148~Y)  km3
  B14p_v1:  Egfr(Y1148~pY!1,d!+).Shc(PTB!1,Y317~Y) -> Egfr(Y1148~pY!1,d!+).Shc(PTB!1,Y317~pY)  kp14
  B14m_v1:  Shc(PTB!+,Y317~pY) -> Shc(PTB!+,Y317~Y)  km14
  B6p_v1:  Egfr(Y992~pY!1,d!+).PLCg(a!1,b~0) -> Egfr(Y992~pY!1,d!+).PLCg(a!1,b~P)  kp6
  B6m_v1:  Egfr(Y992~pY!1).PLCg(a!1,b~P) -> Egfr(Y992~pY!1).PLCg(a!1,b~0)  km6
  B5_v1:  Egfr(Y992~pY) + X0002() -> Egfr(Y992~pY!1).PLCg(a!1,b~0,c~0)  kp5
  B5_rev_v1:  Egfr(Y992~pY!1).PLCg(a!1,b~0,c~0) -> Egfr(Y992~pY) + X0002()  km5 DeleteMolecules
  B7_v1:  Egfr(Y992~pY) + X0003() -> Egfr(Y992~pY!1).PLCg(a!1,b~P,c~0)  kp7
  B7_rev_v1:  Egfr(Y992~pY!1).PLCg(a!1,b~P,c~0) -> Egfr(Y992~pY) + X0003()  km7 DeleteMolecules
  B9_v1:  Egfr(Y1068~pY) + Grb2(SH2,SH3) -> Egfr(Y1068~pY!1).Grb2(SH2!1,SH3)  kp9
  B9_rev_v1:  Egfr(Y1068~pY!1).Grb2(SH2!1,SH3) -> Egfr(Y1068~pY) + Grb2(SH2,SH3)  km9
  B10_cyt_v1:  Egfr(Y1068~pY!1).Grb2(SH2!1,SH3) + Sos(dom,ras) -> Egfr(Y1068~pY!1).Grb2(SH2!1,SH3!2).Sos(dom!2,ras)  kp10
  B10_cyt_rev_v1:  Egfr(Y1068~pY!1).Grb2(SH2!1,SH3!2).Sos(dom!2,ras) -> Egfr(Y1068~pY!1).Grb2(SH2!1,SH3) + Sos(dom,ras)  km10
  B10_mem_v1:  Egfr(Y1068~pY!1).Grb2(SH2!1,SH3) + Sos(dom,ras!+) -> Egfr(Y1068~pY!1).Grb2(SH2!1,SH3!2).Sos(dom!2,ras!+)  rateLaw1
  B10_mem_rev_v1:  Egfr(Y1068~pY!1).Grb2(SH2!1,SH3!2).Sos(dom!2,ras!+) -> Egfr(Y1068~pY!1).Grb2(SH2!1,SH3) + Sos(dom,ras!+)  km10
  B11_cyt_v1:  Egfr(Y1068~pY) + Grb2(SH2,SH3!1).Sos(dom!1,ras) -> Egfr(Y1068~pY!1).Grb2(SH2!1,SH3!2).Sos(dom!2,ras)  kp11
  B11_cyt_rev_v1:  Egfr(Y1068~pY!1).Grb2(SH2!1,SH3!2).Sos(dom!2,ras) -> Egfr(Y1068~pY) + Grb2(SH2,SH3!1).Sos(dom!1,ras)  km11
  B11_mem_v1:  Egfr(Y1068~pY) + Grb2(SH2,SH3!1).Sos(dom!1,ras!+) -> Egfr(Y1068~pY!1).Grb2(SH2!1,SH3!2).Sos(dom!2,ras!+)  rateLaw2
  B11_mem_rev_v1:  Egfr(Y1068~pY!1).Grb2(SH2!1,SH3!2).Sos(dom!2,ras!+) -> Egfr(Y1068~pY) + Grb2(SH2,SH3!1).Sos(dom!1,ras!+)  km11
  B13_v1:  Egfr(Y1148~pY) + Shc(PTB,Y317~Y) -> Egfr(Y1148~pY!1).Shc(PTB!1,Y317~Y)  kp13
  B13_rev_v1:  Egfr(Y1148~pY!1).Shc(PTB!1,Y317~Y) -> Egfr(Y1148~pY) + Shc(PTB,Y317~Y)  km13
  B15_v1:  Egfr(Y1148~pY) + Shc(PTB,Y317~pY) -> Egfr(Y1148~pY!1).Shc(PTB!1,Y317~pY)  kp15
  B15_rev_v1:  Egfr(Y1148~pY!1).Shc(PTB!1,Y317~pY) -> Egfr(Y1148~pY) + Shc(PTB,Y317~pY)  km15
  B18_v1:  Egfr(Y1148~pY) + Grb2(SH2!1,SH3).Shc(PTB,Y317~pY!1) -> Egfr(Y1148~pY!1).Grb2(SH2!2,SH3).Shc(PTB!1,Y317~pY!2)  kp18
  B18_rev_v1:  Egfr(Y1148~pY!1).Grb2(SH2!2,SH3).Shc(PTB!1,Y317~pY!2) -> Egfr(Y1148~pY) + Grb2(SH2!1,SH3).Shc(PTB,Y317~pY!1)  km18
  B20_cyt_v1:  Egfr(Y1148~pY) + Grb2(SH2!1,SH3!2).Shc(PTB,Y317~pY!1).Sos(dom!2,ras) -> Egfr(Y1148~pY!1).Grb2(SH2!2,SH3!3).Shc(PTB!1,Y317~pY!2).Sos(dom!3,ras)  kp20
  B20_cyt_rev_v1:  Egfr(Y1148~pY!1).Grb2(SH2!2,SH3!3).Shc(PTB!1,Y317~pY!2).Sos(dom!3,ras) -> Egfr(Y1148~pY) + Grb2(SH2!1,SH3!2).Shc(PTB,Y317~pY!1).Sos(dom!2,ras)  km20
  B20_mem_v1:  Egfr(Y1148~pY) + Grb2(SH2!1,SH3!2).Shc(PTB,Y317~pY!1).Sos(dom!2,ras!+) -> Egfr(Y1148~pY!1).Grb2(SH2!2,SH3!3).Shc(PTB!1,Y317~pY!2).Sos(dom!3,ras!+)  rateLaw3
  B20_mem_rev_v1:  Egfr(Y1148~pY!1).Grb2(SH2!2,SH3!3).Shc(PTB!1,Y317~pY!2).Sos(dom!3,ras!+) -> Egfr(Y1148~pY) + Grb2(SH2!1,SH3!2).Shc(PTB,Y317~pY!1).Sos(dom!2,ras!+)  km20
  B17_v1:  Egfr(Y1148~pY!1).Shc(PTB!1,Y317~pY) + Grb2(SH2,SH3) -> Egfr(Y1148~pY!1).Grb2(SH2!2,SH3).Shc(PTB!1,Y317~pY!2)  kp17
  B17_rev_v1:  Egfr(Y1148~pY!1).Grb2(SH2!2,SH3).Shc(PTB!1,Y317~pY!2) -> Egfr(Y1148~pY!1).Shc(PTB!1,Y317~pY) + Grb2(SH2,SH3)  km17
  B24_cyt_v1:  Egfr(Y1148~pY!1).Shc(PTB!1,Y317~pY) + Grb2(SH2,SH3!1).Sos(dom!1,ras) -> Egfr(Y1148~pY!1).Grb2(SH2!2,SH3!3).Shc(PTB!1,Y317~pY!2).Sos(dom!3,ras)  kp24
  B24_cyt_rev_v1:  Egfr(Y1148~pY!1).Grb2(SH2!2,SH3!3).Shc(PTB!1,Y317~pY!2).Sos(dom!3,ras) -> Egfr(Y1148~pY!1).Shc(PTB!1,Y317~pY) + Grb2(SH2,SH3!1).Sos(dom!1,ras)  km24
  B24_mem_v1:  Egfr(Y1148~pY!1).Shc(PTB!1,Y317~pY) + Grb2(SH2,SH3!1).Sos(dom!1,ras!+) -> Egfr(Y1148~pY!1).Grb2(SH2!2,SH3!3).Shc(PTB!1,Y317~pY!2).Sos(dom!3,ras!+)  rateLaw4
  B24_mem_rev_v1:  Egfr(Y1148~pY!1).Grb2(SH2!2,SH3!3).Shc(PTB!1,Y317~pY!2).Sos(dom!3,ras!+) -> Egfr(Y1148~pY!1).Shc(PTB!1,Y317~pY) + Grb2(SH2,SH3!1).Sos(dom!1,ras!+)  km24
  B19_cyt_v1:  Grb2(SH2!1,SH3).Shc(PTB!+,Y317~pY!1) + Sos(dom,ras) -> Grb2(SH2!1,SH3!2).Shc(PTB!+,Y317~pY!1).Sos(dom!2,ras)  kp19
  B19_cyt_rev_v1:  Grb2(SH2!1,SH3!2).Shc(PTB!+,Y317~pY!1).Sos(dom!2,ras) -> Grb2(SH2!1,SH3).Shc(PTB!+,Y317~pY!1) + Sos(dom,ras)  km19
  B19_mem_v1:  Grb2(SH2!1,SH3).Shc(PTB!+,Y317~pY!1) + Sos(dom,ras!+) -> Grb2(SH2!1,SH3!2).Shc(PTB!+,Y317~pY!1).Sos(dom!2,ras!+)  rateLaw5
  B19_mem_rev_v1:  Grb2(SH2!1,SH3!2).Shc(PTB!+,Y317~pY!1).Sos(dom!2,ras!+) -> Grb2(SH2!1,SH3).Shc(PTB!+,Y317~pY!1) + Sos(dom,ras!+)  km19
  B21_v1:  Shc(PTB,Y317~pY) + Grb2(SH2,SH3) -> Grb2(SH2!1,SH3).Shc(PTB,Y317~pY!1)  kp21
  B21_rev_v1:  Grb2(SH2!1,SH3).Shc(PTB,Y317~pY!1) -> Shc(PTB,Y317~pY) + Grb2(SH2,SH3)  km21
  B23_v1:  Shc(PTB,Y317~pY) + Grb2(SH2,SH3!1).Sos(dom!1) -> Grb2(SH2!1,SH3!2).Shc(PTB,Y317~pY!1).Sos(dom!2)  kp23
  B23_rev_v1:  Grb2(SH2!1,SH3!2).Shc(PTB,Y317~pY!1).Sos(dom!2) -> Shc(PTB,Y317~pY) + Grb2(SH2,SH3!1).Sos(dom!1)  km23
  B16_v1:  Shc(PTB,Y317~pY) -> Shc(PTB,Y317~Y)  km16
  B12_v1:  Grb2(SH2,SH3) + Sos(dom) -> Grb2(SH2,SH3!1).Sos(dom!1)  kp12
  B12_rev_v1:  Grb2(SH2,SH3!1).Sos(dom!1) -> Grb2(SH2,SH3) + Sos(dom)  km12
  B22_v1:  Grb2(SH2!1,SH3).Shc(PTB,Y317~pY!1) + Sos(dom) -> Grb2(SH2!1,SH3!2).Shc(PTB,Y317~pY!1).Sos(dom!2)  kp22
  B22_rev_v1:  Grb2(SH2!1,SH3!2).Shc(PTB,Y317~pY!1).Sos(dom!2) -> Grb2(SH2!1,SH3).Shc(PTB,Y317~pY!1) + Sos(dom)  km22
  B8_v1:  X0003() -> X0002()  km8
  B25_v1:  X0003() -> X0004()  kp25
  B25_rev_v1:  X0004() -> X0003()  km25
  S1_v1:  X0006() -> X0007()  kagdp
  S1_rev_v1:  X0007() -> X0006()  kdgdp
  S2_v1:  X0006() -> X0008()  kagtp
  S2_rev_v1:  X0008() -> X0006()  kdgtp
  S3_v1:  X0008() -> X0007()  khyd
  S4_v1:  Sos(dom,ras) + X0007() -> Ras(cat!1,nuc~GDP,raf).Sos(dom,ras!1)  rateLaw6
  S4_rev_v1:  Ras(cat!1,nuc~GDP,raf).Sos(dom,ras!1) -> Sos(dom,ras) + X0007()  krgdp DeleteMolecules
  S5_v1:  Grb2(SH2,SH3!1).Sos(dom!1,ras) + X0007() -> Grb2(SH2,SH3!1).Ras(cat!2,nuc~GDP,raf).Sos(dom!1,ras!2)  rateLaw7
  S5_rev_v1:  Grb2(SH2,SH3!1).Ras(cat!2,nuc~GDP,raf).Sos(dom!1,ras!2) -> Grb2(SH2,SH3!1).Sos(dom!1,ras) + X0007()  krgdp DeleteMolecules
  S6_v1:  Grb2(SH2!1,SH3!2).Shc(PTB,Y317~pY!1).Sos(dom!2,ras) + X0007() -> Grb2(SH2!1,SH3!2).Ras(cat!3,nuc~GDP,raf).Shc(PTB,Y317~pY!1).Sos(dom!2,ras!3)  rateLaw8
  S6_rev_v1:  Grb2(SH2!1,SH3!2).Ras(cat!3,nuc~GDP,raf).Shc(PTB,Y317~pY!1).Sos(dom!2,ras!3) -> Grb2(SH2!1,SH3!2).Shc(PTB,Y317~pY!1).Sos(dom!2,ras) + X0007()  krgdp DeleteMolecules
  S7_v1:  Grb2(SH2!1,SH3!2).Shc(PTB!+,Y317~pY!1).Sos(dom!2,ras) + X0007() -> Grb2(SH2!1,SH3!2).Ras(cat!3,nuc~GDP,raf).Shc(PTB!+,Y317~pY!1).Sos(dom!2,ras!3)  kfgdp
  S7_rev_v1:  Grb2(SH2!1,SH3!2).Ras(cat!3,nuc~GDP,raf).Shc(PTB!+,Y317~pY!1).Sos(dom!2,ras!3) -> Grb2(SH2!1,SH3!2).Shc(PTB!+,Y317~pY!1).Sos(dom!2,ras) + X0007()  krgdp DeleteMolecules
  S8_v1:  Egfr(Y1068~pY!1).Grb2(SH2!1,SH3!2).Sos(dom!2,ras) + X0007() -> Egfr(Y1068~pY!1).Grb2(SH2!1,SH3!2).Ras(cat!3,nuc~GDP,raf).Sos(dom!2,ras!3)  kfgdp
  S8_rev_v1:  Egfr(Y1068~pY!1).Grb2(SH2!1,SH3!2).Ras(cat!3,nuc~GDP,raf).Sos(dom!2,ras!3) -> Egfr(Y1068~pY!1).Grb2(SH2!1,SH3!2).Sos(dom!2,ras) + X0007()  krgdp DeleteMolecules
  S9_v1:  Sos(dom,ras) + X0008() -> Ras(cat!1,nuc~GTP,raf).Sos(dom,ras!1)  rateLaw9
  S9_rev_v1:  Ras(cat!1,nuc~GTP,raf).Sos(dom,ras!1) -> Sos(dom,ras) + X0008()  krgtp DeleteMolecules
  S10_v1:  Grb2(SH2,SH3!1).Sos(dom!1,ras) + X0008() -> Grb2(SH2,SH3!1).Ras(cat!2,nuc~GTP,raf).Sos(dom!1,ras!2)  rateLaw10
  S10_rev_v1:  Grb2(SH2,SH3!1).Ras(cat!2,nuc~GTP,raf).Sos(dom!1,ras!2) -> Grb2(SH2,SH3!1).Sos(dom!1,ras) + X0008()  krgtp DeleteMolecules
  S11_v1:  Grb2(SH2!1,SH3!2).Shc(PTB,Y317~pY!1).Sos(dom!2,ras) + X0008() -> Grb2(SH2!1,SH3!2).Ras(cat!3,nuc~GTP,raf).Shc(PTB,Y317~pY!1).Sos(dom!2,ras!3)  rateLaw11
  S11_rev_v1:  Grb2(SH2!1,SH3!2).Ras(cat!3,nuc~GTP,raf).Shc(PTB,Y317~pY!1).Sos(dom!2,ras!3) -> Grb2(SH2!1,SH3!2).Shc(PTB,Y317~pY!1).Sos(dom!2,ras) + X0008()  krgtp DeleteMolecules
  S12_v1:  Grb2(SH2!1,SH3!2).Shc(PTB!+,Y317~pY!1).Sos(dom!2,ras) + X0008() -> Grb2(SH2!1,SH3!2).Ras(cat!3,nuc~GTP,raf).Shc(PTB!+,Y317~pY!1).Sos(dom!2,ras!3)  kfgtp
  S12_rev_v1:  Grb2(SH2!1,SH3!2).Ras(cat!3,nuc~GTP,raf).Shc(PTB!+,Y317~pY!1).Sos(dom!2,ras!3) -> Grb2(SH2!1,SH3!2).Shc(PTB!+,Y317~pY!1).Sos(dom!2,ras) + X0008()  krgtp DeleteMolecules
  S13_v1:  Egfr(Y1068~pY!1).Grb2(SH2!1,SH3!2).Sos(dom!2,ras) + X0008() -> Egfr(Y1068~pY!1).Grb2(SH2!1,SH3!2).Ras(cat!3,nuc~GTP,raf).Sos(dom!2,ras!3)  kfgtp
  S13_rev_v1:  Egfr(Y1068~pY!1).Grb2(SH2!1,SH3!2).Ras(cat!3,nuc~GTP,raf).Sos(dom!2,ras!3) -> Egfr(Y1068~pY!1).Grb2(SH2!1,SH3!2).Sos(dom!2,ras) + X0008()  krgtp DeleteMolecules
  S14_v1:  Ras(cat!1,nuc~GDP,raf).Sos(ras!1) -> Ras(cat!1,nuc~GTP,raf).Sos(ras!1)  kcatgdp
  S14_rev_v1:  Ras(cat!1,nuc~GTP,raf).Sos(ras!1) -> Ras(cat!1,nuc~GDP,raf).Sos(ras!1)  kcatgtp
  S15_v1:  X0008() + X0005() -> GAP(ras!1).Ras(cat!1,nuc~GTP,raf)  kf_GAP
  S15_rev_v1:  GAP(ras!1).Ras(cat!1,nuc~GTP,raf) -> X0008() + X0005()  kr_GAP
  S16_v1:  GAP(ras!1).Ras(cat!1,nuc~GTP,raf) -> X0007() + X0005()  kcat_GAP
  F1_v1:  X0008() + X0010() -> X0012()  rateLaw12
  F1_rev_v1:  X0012() -> X0008() + X0010()  km_f1
  F2_v1:  Raf(bind,phos~P,ras!1).Ras(nuc~GTP,raf!1) + X0014() -> MEK(bind!1,loc~cyt,phos~U).Raf(bind!1,phos~P,ras!2).Ras(nuc~GTP,raf!2)  rateLaw13
  F2_v2:  X0012() + X0014() -> X0013()  rateLaw13
  F2_rev_v1:  MEK(bind!1,loc~cyt,phos~U).Raf(bind!1,phos~P,ras!2).Ras(nuc~GTP,raf!2) -> Raf(bind,phos~P,ras!1).Ras(nuc~GTP,raf!1) + X0014()  km_f2 DeleteMolecules
  F2_rev_v2:  X0013() -> X0012() + X0014()  km_f2
  F6_v1:  MEK(bind!1,loc~cyt,phos~U).Raf(bind!1,phos~P,ras!2).Ras(nuc~GTP,raf!2) -> Raf(bind,phos~P,ras!1).Ras(nuc~GTP,raf!1) + X0016()  Vm_f6 DeleteMolecules
  F6_v2:  X0013() -> X0012() + X0016()  Vm_f6
  F3_v1:  MEK(bind,loc~cyt) + X0018() -> ERK(bind!1,loc~cyt,phos~U).MEK(bind!1,loc~cyt)  rateLaw14
  F3_v2:  X0014() + X0018() -> X0022()  rateLaw14
  F3_v3:  X0016() + X0018() -> X0024()  rateLaw14
  F3_rev_v1:  ERK(bind!1,loc~cyt,phos~U).MEK(bind!1,loc~cyt) -> MEK(bind,loc~cyt) + X0018()  km_f3 DeleteMolecules
  F3_rev_v2:  X0022() -> X0014() + X0018()  km_f3
  F3_rev_v3:  X0024() -> X0016() + X0018()  km_f3
  F13_v1:  MEK(bind,loc~nuc) + X0019() -> ERK(bind!1,loc~nuc,phos~U).MEK(bind!1,loc~nuc)  rateLaw15
  F13_v2:  X0015() + X0019() -> X0023()  rateLaw15
  F13_v3:  X0017() + X0019() -> X0025()  rateLaw15
  F13_rev_v1:  ERK(bind!1,loc~nuc,phos~U).MEK(bind!1,loc~nuc) -> MEK(bind,loc~nuc) + X0019()  km_f3 DeleteMolecules
  F13_rev_v2:  X0023() -> X0015() + X0019()  km_f3
  F13_rev_v3:  X0025() -> X0017() + X0019()  km_f3
  F5_v1:  ERK(bind!1,phos~U).MEK(bind!1,phos~P) -> MEK(bind,phos~P) + ERK(bind,phos~P)  Vm_f5
  F5_v2:  X0024() -> X0016() + X0020()  Vm_f5
  F5_v3:  X0025() -> X0017() + X0021()  Vm_f5
  F7_v1:  X0015() -> X0014()  kex_f7
  F7_rev_v1:  X0014() -> X0015()  kin_f7
  F10_v1:  X0017() -> X0016()  kex_f10
  F10_rev_v1:  X0016() -> X0017()  kin_f10
  F8_v1:  ERK(bind!1,loc~nuc).MEK(bind!1,loc~nuc) -> ERK(bind!1,loc~cyt).MEK(bind!1,loc~cyt)  kex_f8
  F8_v2:  X0023() -> X0022()  kex_f8
  F8_v3:  X0025() -> X0024()  kex_f8
  F8_rev_v1:  ERK(bind!1,loc~cyt).MEK(bind!1,loc~cyt) -> ERK(bind!1,loc~nuc).MEK(bind!1,loc~nuc)  kin_f8
  F8_rev_v2:  X0022() -> X0023()  kin_f8
  F8_rev_v3:  X0024() -> X0025()  kin_f8
  F9_v1:  X0019() -> X0018()  kex_f9
  F9_rev_v1:  X0018() -> X0019()  kin_f9
  F11_v1:  X0021() -> X0020()  kex_f11
  F11_rev_v1:  X0020() -> X0021()  kin_f11
  F16_v1:  MEK(bind,phos~P) -> MEK(bind,phos~U)  k_f16
  F16_v2:  X0016() -> X0014()  k_f16
  F16_v3:  X0017() -> X0015()  k_f16
  F17_v1:  ERK(bind,phos~P) -> ERK(bind,phos~U)  k_f17
  F17_v2:  X0020() -> X0018()  k_f17
  F17_v3:  X0021() -> X0019()  k_f17
  MapRule0:  Egf(r) -> X0001()  k_lump
  MapRule1:  PLCg(a,b~0,c~0) -> X0002()  k_lump
  MapRule2:  PLCg(a,b~P,c~0) -> X0003()  k_lump
  MapRule3:  PLCg(a,b~P,c~I) -> X0004()  k_lump
  MapRule4:  GAP(ras) -> X0005()  k_lump
  MapRule5:  Ras(cat,nuc~U,raf) -> X0006()  k_lump
  MapRule6:  Ras(cat,nuc~GDP,raf) -> X0007()  k_lump
  MapRule7:  Ras(cat,nuc~GTP,raf) -> X0008()  k_lump
  MapRule8:  GAP(ras!1).Ras(cat!1,nuc~GDP,raf) -> X0009()  k_lump
  MapRule9:  Raf(bind,phos~U,ras) -> X0010()  k_lump
  MapRule10:  Raf(bind,phos~P,ras) -> X0011()  k_lump
  MapRule11:  Raf(bind,phos~P,ras!1).Ras(cat,nuc~GTP,raf!1) -> X0012()  k_lump
  MapRule12:  MEK(bind!1,loc~cyt,phos~U).Raf(bind!1,phos~P,ras!2).Ras(cat,nuc~GTP,raf!2) -> X0013()  k_lump
  MapRule13:  MEK(bind,loc~cyt,phos~U) -> X0014()  k_lump
  MapRule14:  MEK(bind,loc~nuc,phos~U) -> X0015()  k_lump
  MapRule15:  MEK(bind,loc~cyt,phos~P) -> X0016()  k_lump
  MapRule16:  MEK(bind,loc~nuc,phos~P) -> X0017()  k_lump
  MapRule17:  ERK(bind,loc~cyt,phos~U) -> X0018()  k_lump
  MapRule18:  ERK(bind,loc~nuc,phos~U) -> X0019()  k_lump
  MapRule19:  ERK(bind,loc~cyt,phos~P) -> X0020()  k_lump
  MapRule20:  ERK(bind,loc~nuc,phos~P) -> X0021()  k_lump
  MapRule21:  ERK(bind!1,loc~cyt,phos~U).MEK(bind!1,loc~cyt,phos~U) -> X0022()  k_lump
  MapRule22:  ERK(bind!1,loc~nuc,phos~U).MEK(bind!1,loc~nuc,phos~U) -> X0023()  k_lump
  MapRule23:  ERK(bind!1,loc~cyt,phos~U).MEK(bind!1,loc~cyt,phos~P) -> X0024()  k_lump
  MapRule24:  ERK(bind!1,loc~nuc,phos~U).MEK(bind!1,loc~nuc,phos~P) -> X0025()  k_lump
end reaction rules
end model


## model actions ##
simulate_nf({ t_end=>2400, n_steps=>120 ,gml=>10000000, complex=>0 })
